# Supplementary material for: Affective Instability, Depression, and Anxiety Symptoms in a Community Sample of Pregnant and Postpartum Women: A Cross-Sectional Study
Source: Int J Environ Res Public Health. 2022 Mar 8;19(6):3171. doi: 10.3390/ijerph19063171 (PMC8951286; doi:10.3390/ijerph19063171)
Supplement: Supplementary file 1 [file ijerph-19-03171-s001.zip]

Archive with 1 entries (1 files):
- ijerph-1434492-supplementary.pdf
